# Supplementary material for: Growth of Single Crystals of (K1−xNax)NbO3 by the Self-Flux Method and Characterization of Their Phase Transitions
Source: Materials (Basel). 2024 Aug 24;17(17):4195. doi: 10.3390/ma17174195 (PMC11396741; doi:10.3390/ma17174195)
Supplement: Supplementary file 1 [file materials-17-04195-s001.zip]

Archive with 1 entries (1 files):
- materials-3106376-supplementary.pdf
